# Supplementary material for: Bioluminescent imaging of an oomycete pathogen empowers chemical selections and rational fungicide applications
Source: Plant Methods. 2025 May 7;21:57. doi: 10.1186/s13007-025-01374-9 (PMC12060300; doi:10.1186/s13007-025-01374-9)
Supplement: Supplementary file 2 — Supplementary Material 2. [file 13007_2025_1374_MOESM2_ESM.xlsx]

## Sheet: Table S1
Table S1
#Codon	AA	Frequency of P. infestans 325 CDSsa,b	Frequency of original lucb	Frequency of optimized Lucb		Footnote: a: download from Kazusa codon usage database (https://www.kazusa.or.jp/codon/cgi-bin/showcodon.cgi?species=4787) b: frequency: per thousand
TAA	*	1.2	0	0
TAG	*	1.1	0	0
TGA	*	0.6	0	0
GCA	A	15.2	12.727	0
GCC	A	29.8	23.636	54.545
GCG	A	21.3	20	21.818
GCT	A	27.3	21.818	1.818
TGC	C	11.8	3.636	5.455
TGT	C	6.5	3.636	1.818
GAC	D	40.5	27.273	58.182
GAT	D	18.1	30.909	0
GAA	E	17.3	41.818	3.636
GAG	E	41.5	18.182	56.364
TTC	F	24.3	27.273	50.909
TTT	F	9.8	27.273	3.636
GGA	G	13.3	30.909	0
GGC	G	30.2	18.182	81.818
GGG	G	6.6	10.909	0
GGT	G	20.8	23.636	1.818
CAC	H	18.8	10.909	23.636
CAT	H	6	14.545	1.818
ATA	I	3.9	7.273	0
ATC	I	23.1	30.909	70.909
ATT	I	13.4	32.727	0
AAA	K	12.5	36.364	0
AAG	K	42.1	34.545	70.909
CTA	L	7.3	5.455	0
CTC	L	17.8	14.545	29.091
CTG	L	27.9	34.545	63.636
CTT	L	11.3	9.091	0
TTA	L	3.8	9.091	0
TTG	L	11.6	20	0
ATG	M	22.7	25.455	25.455
AAC	N	27.5	16.364	30.909
AAT	N	10.6	14.545	0
CCA	P	9.6	12.727	0
CCC	P	11.8	14.545	16.364
CCG	P	16.8	12.727	36.364
CCT	P	11.8	12.727	0
CAA	Q	10.9	20	0
CAG	Q	24.7	9.091	29.091
AGA	R	5.2	18.182	0
AGG	R	4	7.273	0
CGA	R	7.5	3.636	1.818
CGC	R	15.3	3.636	23.636
CGG	R	4.7	1.818	3.636
CGT	R	14.3	1.818	7.273
AGC	S	17	3.636	12.727
AGT	S	9.5	9.091	0
TCA	S	7.1	1.818	0
TCC	S	11.8	12.727	7.273
TCG	S	23.3	5.455	29.091
TCT	S	9.5	18.182	1.818
ACA	T	10.1	16.364	0
ACC	T	19.9	12.727	16.364
ACG	T	25.9	9.091	36.364
ACT	T	13.3	14.545	0
GTA	V	6.5	7.273	0
GTC	V	19.6	16.364	23.636
GTG	V	31.8	27.273	58.182
GTT	V	9.4	30.909	0
TGG	W	12.4	3.636	3.636
TAC	Y	30.2	20	34.545
TAT	Y	8.8	14.545	0
